# Supplementary material for: Characterization of Influenza A(H1N1)pdm09 Viruses Isolated in the 2018–2019 and 2019–2020 Influenza Seasons in Japan
Source: Viruses. 2023 Feb 14;15(2):535. doi: 10.3390/v15020535 (PMC9968111; doi:10.3390/v15020535)
Supplement: Supplementary file 1 [file viruses-15-00535-s001.zip]

Archive with 1 entries (1 files):
- viruses-2180969-supplementary.pdf
